# Supplementary material for: The chicken or the egg? Mycoplasma pneumoniae complicated by left ventricle thrombus and anterior myocardial infarction: a case report
Source: Eur Heart J Case Rep. 2024 Aug 22;8(9):ytae434. doi: 10.1093/ehjcr/ytae434 (PMC11375589; doi:10.1093/ehjcr/ytae434)
Supplement: ytae434_Supplementary_Data [file ytae434_supplementary_data.zip]

Archive with 3 entries (3 files):
- Cath.mp4
- Intraoperative Video_final.mp4
- TTE.mp4
